# Supplementary material for: Opioid Prescription Following Wrist and Ankle Fracture Fixation in Scotland—Tradition Prevails
Source: J Clin Med. 2022 Jan 17;11(2):468. doi: 10.3390/jcm11020468 (PMC8781195; doi:10.3390/jcm11020468)
Supplement: Supplementary file 1 [file jcm-11-00468-s001.zip]

Archive with 1 entries (1 files):
- jcm-1496295-supplementary.pdf
